# Supplementary material for: R- Is Superior to S-Form of α-Lipoic Acid in Anti-Inflammatory and Antioxidant Effects in Laying Hens
Source: Antioxidants (Basel). 2022 Aug 5;11(8):1530. doi: 10.3390/antiox11081530 (PMC9405457; doi:10.3390/antiox11081530)
Supplement: Supplementary file 1 [file antioxidants-11-01530-s001.zip]

Archive with 1 entries (1 files):
- antioxidants-1838364-supplementary.pdf
